# Supplementary material for: Repeated Treatments with Ingenol Mebutate Prevents Progression of UV-Induced Photodamage in Hairless Mice
Source: PLoS One. 2016 Sep 16;11(9):e0162597. doi: 10.1371/journal.pone.0162597 (PMC5026374; doi:10.1371/journal.pone.0162597)
Supplement: S1 File — (XLSX) [file pone.0162597.s001.xlsx]

## Sheet: Sheet1
Number	SLIDE	MOUSE_NO	PATO	SET_UP	INTERVENTION	TREATMENT_NO	KERATOSIS	THICKNESS	DYSPLASIA	CHRONIC_UV_DAMAGE	TOTAL_UV_DAMAGE	_	TX1_Baseline_E	TX1_Baseline_F	TX1_Baseline_C	TX1_Baseline_S	TX1_Baseline_P	TX1_Baseline_U	TX1_Baseline_B	TX1_Baseline_A	TX1_Baseline_TOTAL	_	TX1_24h_E	TX1_24h_F	TX1_24h_C	TX1_24h_S	TX1_24h_P	TX1_24h_U	TX1_24h_B	TX1_24h_A	TX1_24h_TOTAL	_	TX1_48h_E	TX1_48h_F	TX1_48h_C	TX1_48h_S	TX1_48h_P	TX1_48h_U	TX1_48h_B	TX1_48h_A	TX1_48h_TOTAL	_	TX1_3D_E	TX1_3D_F	TX1_3D_C	TX1_3D_S	TX1_3D_P	TX1_3D_U	TX1_3D_B
12	1990	219	13-Rig460122 01	UVR Tx1	1	1	1.00	1.00	1.00	1.00	4.00
13	1991	220	13-Rig460122 03	UVR Tx1	1	1	.00	.00	1.00	1.00	2.00
14	1992	221	13-Rig460122 05	UVR Tx1	1	1	3.00	1.00	2.00	3.00	9.00
15	1993	222	13-Rig460122 07	UVR Tx1	1	1	.00	1.00	1.00	1.00	3.00
		223			1	2
		224			1	2
		226			1	2
		227			1	2
		228			1	3
1	706	229	13-Rig460126 01	UVR Tx3	1	3	1.00	2.00	1.00	2.00	6.00
2	707	230	13-Rig460126 03	UVR Tx3	1	3	2.00	2.00	2.00	3.00	9.00
3	708	231	13-Rig460126 05	UVR Tx3	1	3	2.00	1.00	1.00	1.00	5.00
		232			1	4
		233			1	4
		234			1	4
		235			1	4
24	2002	236	13-Rig470019 01	UVR Tx5	1	5	3.00	3.00	3.00	3.00	12.00
25	2003	237	13-Rig470019 03	UVR Tx5	1	5	3.00	3.00	2.00	2.00	10.00
26	2004	238	13-Rig470019 05	UVR Tx5	1	5	2.00	2.00	2.00	3.00	9.00
27	2005	239	13-Rig470019 07	UVR Tx5	1	5	3.00	2.00	2.00	3.00	10.00
16	1994	240	13-Rig460123 01	UVR+IngMeb Tx1	2	1	1.00	1.00	1.00	1.00	4.00		0	0	0	0	0	0	0	0	0		1	0	0	0	0	0	1	0	2		1	1	0	0	0	0	0	0	2		1	1	1	0	0	0	0
17	1995	241	13-Rig460123 03	UVR+IngMeb Tx1	2	1	1.00	1.00	2.00	1.00	5.00		0	0	0	0	0	0	0	0	0		1	0	1	0	0	0	0	0	2		1	1	1	0	0	0	0	0	3		1	1	1	0	0	0	0
18	1996	242	13-Rig460123 05	UVR+IngMeb Tx1	2	1	1.00	1.00	1.00	1.00	4.00		0	0	0	0	0	0	0	0	0		1	0	0	0	0	0	0	0	1		1	0	0	0	0	0	0	0	1		0	0	0	0	0	0	0
19	1997	243	13-Rig460123 07	UVR+IngMeb Tx1	2	1	.00	.00	1.00	.00	1.00		0	0	0	0	0	0	0	0	0		1	0	1	0	0	0	0	0	2		1	1	1	0	0	0	0	0	3		1	1	1	0	0	0	0
		244			2	2							0	0	0	0	0	0	0	0	0		2	2	0	0	0	0	0	0	4		1	1	1	0	0	0	1	0	4		1	2	2	0	0	0	0
		245			2	2							0	0	0	0	0	0	0	0	0		1	0	0	0	0	0	0	0	1		1	0	0	0	0	0	0	0	1		0	0	0	0	0	0	0
		246			2	2							0	0	0	0	0	0	0	0	0		2	0	0	0	0	0	3	0	5		1	1	1	0	0	0	1	0	4		1	2	2	0	0	0	0
		247			2	2							0	0	0	0	0	0	0	0	0		1	0	0	0	0	0	1	0	2		1	1	0	0	0	0	0	0	2		1	1	1	0	0	0	0
4	709	248	13-Rig460128 01	UVR+IngMeb Tx3	2	3	2.00	1.00	1.00	2.00	6.00		0	0	0	0	0	0	0	0	0		1	0	0	0	0	0	0	0	1		1	0	0	0	0	0	0	0	1		0	0	0	0	0	0	0
5	710	249	13-Rig460128 03	UVR+IngMeb Tx3	2	3	1.00	1.00	2.00	2.00	6.00		0	0	0	0	0	0	0	0	0		1	1	0	0	0	0	0	0	2		1	1	0	0	0	0	0	0	2		1	1	1	0	0	0	0
6	711	250	13-Rig460128 05	UVR+IngMeb Tx3	2	3	1.00	1.00	2.00	1.00	5.00		0	0	0	0	0	0	0	0	0		1	0	1	0	0	0	0	0	2		1	1	1	0	0	0	0	0	3		1	1	2	0	0	0	0
7	712	251	13-Rig460128 07	UVR+IngMeb Tx3	2	3	.00	1.00	1.00	1.00	3.00		0	0	0	0	0	0	0	0	0		2	2	0	0	0	0	0	0	4		1	1	1	0	0	0	0	0	3		1	2	2	0	0	0	0
		252			2	4							0	0	0	0	0	0	0	0	0		1	0	0	0	0	0	1	0	2		1	1	0	0	0	0	0	0	2		1	1	1	0	0	0	0
		253			2	4							0	0	0	0	0	0	0	0	0		1	0	0	0	0	0	1	0	2		1	0	0	0	0	0	0	0	1		1	1	1	0	0	0	0
		254			2	4							0	0	0	0	0	0	0	0	0		1	1	0	0	0	0	0	0	2		1	0	0	0	0	0	0	0	1		0	0	0	0	0	0	0
		255			2	4							0	0	0	0	0	0	0	0	0		1	1	0	0	0	0	0	0	2		1	1	0	0	0	0	0	0	2		1	0	0	0	0	0	0
28	2006	256	13-Rig470021 01	UVR+IngMeb Tx5	2	5	2.00	1.00	1.00	3.00	7.00		0	0	0	0	0	0	0	0	0		1	0	0	0	0	0	1	0	2		1	1	1	0	0	0	0	0	3		1	1	1	0	0	0	0
29	2007	257	13-Rig470021 03	UVR+IngMeb Tx5	2	5	2.00	1.00	1.00	2.00	6.00		0	0	0	0	0	0	0	0	0		1	0	0	0	0	0	0	0	1		1	1	0	0	0	0	0	0	2		0	0	0	0	0	0	0
30	2008	258	13-Rig470021 05	UVR+IngMeb Tx5	2	5	1.00	1.00	1.00	2.00	5.00		0	0	0	0	0	0	0	0	0		1	1	1	0	0	0	0	0	3		1	1	1	0	0	0	0	0	3		1	1	1	0	0	0	0
31	2009	259	13-Rig470021 07	UVR+IngMeb Tx5	2	5	2.00	1.00	1.00	2.00	6.00		0	0	0	0	0	0	0	0	0		1	0	0	0	0	0	1	0	2		1	1	1	0	0	0	0	0	3		1	1	1	0	0	0	0
32	2010	260	13-Rig470020 01	UVR+IngMeb+Steroid Tx5	3	5	.00	1.00	1.00	1.00	3.00		0	0	0	0	0	0	0	0	0		3	0	0	0	0	0	3	0	6		3	0	2	0	0	0	1	0	6		2	2	3	0	0	0	0
		261			3	5							0	0	0	0	0	0	0	0	0		3	0	0	0	1	0	1	0	5		2	0	0	0	0	0	2	0	4		1	2	1	0	0	0	0
33	2011	262	13-Rig470020 03	UVR+IngMeb+Steroid Tx5	3	5	.00	.00	1.00	1.00	2.00		0	0	0	0	0	0	0	0	0		2	0	0	0	1	0	1	0	4		2	1	2	0	0	1	0	0	6		1	1	2	0	0	0	0
34	2012	263	13-Rig470020 05	UVR+IngMeb+Steroid Tx5	3	5	.00	1.00	1.00	2.00	4.00		0	0	0	0	0	0	0	0	0		3	0	0	0	1	1	1	0	6		1	1	1	0	0	0	0	0	3		1	2	2	0	0	0	0
		264			3	4							0	0	0	0	0	0	0	0	0		2	0	0	0	1	0	1	0	4		1	1	2	0	0	0	0	0	4		1	2	2	0	0	0	0
		265			3	4							0	0	0	0	0	0	0	0	0		2	0	0	0	1	0	1	0	4		1	0	1	0	0	0	0	0	2		1	1	1	0	0	0	0
		266			3	4							0	0	0	0	0	0	0	0	0		2	0	0	0	0	0	1	0	3		1	1	1	0	0	0	0	0	3		1	1	2	0	0	0	0
		267			3	4							0	0	0	0	0	0	0	0	0		2	0	0	0	1	0	1	0	4		2	0	0	0	0	1	1	0	4		1	2	2	0	0	0	0
8	713	268	13-Rig460127 01	UVR+IngMeb+Steroid Tx3	3	3	1.00	1.00	1.00	2.00	5.00		0	0	0	0	0	0	0	0	0		2	0	0	0	2	0	2	0	6		1	1	1	0	0	1	0	0	4		1	2	2	0	0	0	0
9	714	269	13-Rig460127 03	UVR+IngMeb+Steroid Tx3	3	3	1.00	1.00	1.00	1.00	4.00		0	0	0	0	0	0	0	0	0		2	0	0	0	2	0	2	0	6		1	1	2	0	0	0	0	0	4		1	2	2	0	0	0	0
10	715	270	13-Rig460127 05	UVR+IngMeb+Steroid Tx3	3	3	.00	.00	1.00	1.00	2.00		0	0	0	0	0	0	0	0	0		3	0	0	0	0	0	1	0	4		2	1	0	0	0	0	1	0	4		1	1	1	0	0	0	0
11	716	271	13-Rig460127 07	UVR+IngMeb+Steroid Tx3	3	3	1.00	1.00	1.00	1.00	4.00		0	0	0	0	0	0	0	0	0		3	0	0	0	1	0	1	0	5		2	1	2	0	0	0	0	0	5		1	2	2	0	0	0	0
		272			3	2							0	0	0	0	0	0	0	0	0		2	0	0	0	0	0	1	0	3		2	0	1	0	0	0	1	0	4		1	1	1	0	0	0	0
		273			3	2							0	0	0	0	0	0	0	0	0		3	0	1	0	0	0	1	0	5		2	1	1	0	0	1	0	0	5		1	1	2	0	0	0	0
		274			3	2							0	0	0	0	0	0	0	0	0		3	0	1	0	0	0	1	0	5		2	1	1	0	0	0	0	0	4		1	1	2	0	0	0	0
		275			3	2							0	0	0	0	0	0	0	0	0		2	0	0	0	1	0	1	0	4		1	0	1	0	0	0	1	0	3		1	2	2	0	0	0	0
20	1998	276	13-Rig460124 01	UVR+IngMeb+Steroid Tx1	3	1	1.00	1.00	1.00	1.00	4.00		0	0	0	0	0	0	0	0	0		2	0	0	0	0	0	2	0	4		2	1	1	0	0	0	0	0	4		1	2	2	0	0	0	0
21	1999	277	13-Rig460124 03	UVR+IngMeb+Steroid Tx1	3	1	2.00	1.00	1.00	2.00	6.00		0	0	0	0	0	0	0	0	0		2	0	0	0	2	1	2	0	7		1	1	2	1	0	0	0	0	5		1	2	3	0	0	0	0
22	2000	278	13-Rig460124 05	UVR+IngMeb+Steroid Tx1	3	1	1.00	.00	1.00	.00	2.00		0	0	0	0	0	0	0	0	0		2	0	0	0	1	0	2	0	5		2	1	2	0	0	0	0	0	5		1	1	2	0	0	0	0
23	2001	279	13-Rig460124 07	UVR+IngMeb+Steroid Tx1	3	1	.00	.00	.00	.00	.00		0	0	0	0	0	0	0	0	0		2	0	0	0	0	0	0	0	2		2	1	1	0	0	0	0	0	4		1	1	1	0	0	0	0
35	2628	400.00	13-Rig460153 01	Normal skin	1	0	.00	.00	1.00	.00	1.00
36	2629	500.00	13-Rig460153 02	Normal skin	1	0	.00	1.00	1.00	1.00	3.00
37	2630	600.00	13-Rig460153 03	Normal skin	1	0	.00	.00	1.00	1.00	2.00
[truncated: 43 more columns]
